# Supplementary material for: Human Coronavirus 229E Infection Inactivates Pyroptosis Executioner Gasdermin D but Ultimately Leads to Lytic Cell Death Partly Mediated by Gasdermin E
Source: Viruses. 2024 Jun 1;16(6):898. doi: 10.3390/v16060898 (PMC11209299; doi:10.3390/v16060898)
Supplement: Supplementary file 1 [file viruses-16-00898-s001.zip]

Archive with 1 entries (1 files):
- viruses-2964720-supplementary.pdf
